# Supplementary material for: Population Structure of Hispanics in the United States: The Multi-Ethnic Study of Atherosclerosis
Source: PLoS Genet. 2012 Apr 12;8(4):e1002640. doi: 10.1371/journal.pgen.1002640 (PMC3325201; doi:10.1371/journal.pgen.1002640)
Supplement: Table S1 — Representation of worldwide populations in population structure analysis. Counts of unrelated individuals are reported after relationship inference for systematic removal of related individuals, and outlier removal based on principal components of ancestry, as detailed in the METHODS. (XLS) [file pgen.1002640.s008.xls]

## Sheet: Sheet1
Study	Region	Individuals	Unrelated Individuals
MESA		8227	6491
	Caucasian	2686	2637
	Chinese	777	719
	African American	2590	1761
	Hispanic	2174	1374
	Central America	131	93
	Cuba	62	50
	Dominican Republic	384	203
	Mexico	1175	708
	Puerto Rico	250	192
	South America	151	111
	Other / Not specified	21	17
HapMap		1396	1096
	African ancestry in Southwest USA (ASW)	87	50
	Luhya in Webuye, Kenya (LWK)	110	98
	Maasai in Kinyawa, Kenya (MKK)	184	88
	Yoruba in Ibadan, Nigeria (YRI)	203	140
	Utah residents with Northern and Western Europeean ancestry from the CEPH collection (CEU)	165	112
	Toscani in Italia (TSI)	102	102
	Han Chinese in Beijing, China (CHB)	137	137
	Chinese in Metropolitan Denver, Colorado (CHD)	108	105
	Japanese in Tokyo, Japan (JPT)	113	113
	Gujarati Indians in Houston Texas (GIH)	101	97
	Mexican ancestry in Los Angeles, California (MXL)	86	54
HGDP		1043	922
	Africa	121	101
	Europe	160	158
	Middle East	176	162
	Central / South Asia	207	201
	East Asia	235	229
	Oceania	36	27
	America	108	44
	Colombia	13	5
	Karitiana	24	5
	Maya	25	19
	Pima	25	12
	Surui	21	3
Total		10666	8509
