# Supplementary material for: Population Structure of Hispanics in the United States: The Multi-Ethnic Study of Atherosclerosis
Source: PLoS Genet. 2012 Apr 12;8(4):e1002640. doi: 10.1371/journal.pgen.1002640 (PMC3325201; doi:10.1371/journal.pgen.1002640)
Supplement: Table S2 — Results for association analysis of 33 SNPs in the LPL gene region with triglycerides in the pooled MESA Hispanic cohort. Analysis was performed using an additive model with a linear mixed-effects model to account for familial relationships, and inclusion of basic covariates gender, age, study site, and PCs of ancestry. (CSV) [file pgen.1002640.s009.csv]

RSID	pos	ref	coded	FreqCodedAll	oevar	N.logtrig1	Eff.logtrig1	SE.logtrig1	P.logtrig1	type
rs325	19863608	C	T	0.926491877629287	0.967632728580258	1779	0.145183048201245	0.032578847096506	0.00000885893431832809	imputed
rs328	19864004	C	G	0.0732880645339984	0.971795243481469	1779	-0.145054081197932	0.0325531081441439	0.00000887684952991343	imputed
rs12679834	19864713	C	T	0.92112676056338	1.00023585916271	1771	0.136541935821236	0.0310897850809959	0.000011907097449078	genotyped
rs11570891	19867090	C	T	0.075918187072702	0.977700862534736	1779	-0.130037891219984	0.0319818280880066	0.0000499270289652072	imputed
rs3735964	19868325	A	C	0.924140813553881	0.981194726253628	1779	0.127434750748958	0.0319441842743982	0.0000689722765422756	imputed
rs1059611	19868843	C	T	0.907095962012956	0.97471552313914	1779	0.10644302717315	0.0292996685233403	0.000288237728462153	imputed
rs1569209	19874450	G	T	0.94023569023569	1.00690748488059	1778	0.12366280178574	0.0352800397500822	0.000467679123749908	genotyped
rs10096633	19875201	C	T	0.16258450784895	1.03034040723077	1779	-0.101043304841697	0.0231436853559212	0.0000133916868491454	imputed
rs17482753	19876926	G	T	0.0723499719573752	0.989414433940897	1779	-0.127728807864963	0.0324812269926653	0.0000873510683391627	genotyped
rs17091891	19887451	C	T	0.858645197866454	0.99343147417774	1779	0.105061598834598	0.0248803915805026	0.0000253693093373958	imputed
rs12678919	19888502	A	G	0.105970432635043	0.83960831561152	1779	-0.0779634567257195	0.0295885668206464	0.0084892202514223	imputed
rs7819706	19888695	A	G	0.114293228685825	0.96353624403491	1779	-0.106191701592461	0.0271692269905818	0.00009636013784664	imputed
rs7841189	19889656	C	T	0.114014956899702	0.96943963996167	1779	-0.106055814764267	0.0271184113562389	0.000095449742605427	imputed
rs12682115	19891340	A	G	0.906618059450365	0.990299873598266	1779	0.10423738253998	0.0290939782131208	0.000349154533422501	genotyped
rs10503669	19891970	A	C	0.934062850729517	0.984629288267205	1778	0.103207359868122	0.0340374919696097	0.00246334482647686	genotyped
rs17410962	19892360	A	G	0.886427369601795	0.983847437347723	1779	0.106162624932927	0.0269702283471481	0.0000859561853411614	genotyped
rs17091905	19894037	A	G	0.869067966533474	0.986852182661248	1779	0.110437544360487	0.0254309176139114	0.0000148750970046155	imputed
rs17411024	19896414	A	G	0.899827288428325	0.997827747401143	1733	0.0909959127226869	0.028443842187209	0.00140343287112557	genotyped
rs1372344	19897219	A	T	0.118323225134779	0.870423389042594	1779	-0.0850543730250432	0.0277563357762623	0.00221458406996153	imputed
rs6999813	19907751	A	T	0.93074919118217	0.964663010050323	1779	0.12229329400184	0.0335882681263296	0.000279444391257952	imputed
rs7016880	19921026	C	G	0.93073471676949	0.995736512352698	1779	0.0995965122240295	0.0330271050880396	0.00260123986907957	genotyped
rs7007609	19921077	C	T	0.932238081884464	0.992317170620042	1779	0.102041309455613	0.0334819712512589	0.0023405307525904	imputed
rs7007797	19921250	G	T	0.932305693803731	0.99101734767343	1779	0.10187714429288	0.033520489541355	0.00240643465699956	imputed
rs7004149	19921488	A	G	0.0676154163136777	0.98968202626262	1779	-0.101654094444257	0.033562375830648	0.00249070777246257	imputed
rs7004158	19921513	A	G	0.0676073212865137	0.989565069954118	1779	-0.101628856382906	0.0335663326835566	0.00249981716075368	imputed
rs6983430	19921533	C	G	0.932399971199466	0.989446491467659	1779	0.101607567452315	0.0335701103735917	0.00250785054686707	imputed
rs12678603	19922012	C	T	0.067437955903183	0.987585321571918	1779	-0.101074602345014	0.0336412124613187	0.00269765765214851	imputed
rs12678604	19922053	C	G	0.0674242324208673	0.987466105118832	1779	-0.101018053661612	0.0336465678688481	0.00271676554366138	imputed
rs11989309	19924610	C	T	0.0676161413522603	0.980137577041426	1779	-0.100336737554939	0.033727141921193	0.00297001314221155	imputed
rs7816447	19927230	C	T	0.930261143831811	0.958762137702047	1779	0.099944224902465	0.0336407977763581	0.00300908646104103	imputed
rs11984636	19930006	C	T	0.93220561026534	0.975657307307772	1779	0.100293933776093	0.0337600913228384	0.00301044479721729	imputed
rs6993414	19947198	A	G	0.0721658644081527	0.964437461870014	1779	-0.0978443052400178	0.0330007783538887	0.00306823958396249	imputed
rs11991231	19952192	C	T	0.925301102288763	0.92086351204481	1779	0.120231828022393	0.0332531196426509	0.000307981341513904	imputed
