# Supplementary material for: Population Structure of Hispanics in the United States: The Multi-Ethnic Study of Atherosclerosis
Source: PLoS Genet. 2012 Apr 12;8(4):e1002640. doi: 10.1371/journal.pgen.1002640 (PMC3325201; doi:10.1371/journal.pgen.1002640)
Supplement: Table S3 — Results for association analysis of 33 SNPs in the LPL gene region with triglycerides in stratified analysis of the Central/South American subgroup. Analysis was performed using an additive model with a linear mixed-effects model to account for familial relationships, and inclusion of basic covariates gender, age, study site, and PCs of ancestry. (CSV) [file pgen.1002640.s010.csv]

RSID	pos	ref	coded	FreqCodedAll	oevar	N.logtrig1	Eff.logtrig1	SE.logtrig1	P.logtrig1	type
rs325	19863608	C	T	0.923223374594106	0.96561556707869	204	0.0112665245949646	0.091028078559151	0.901625705494822	imputed
rs328	19864004	C	G	0.07653767412304	0.973003953803384	204	-0.0117481511439889	0.0908011542627364	0.897188420999559	imputed
rs12679834	19864713	C	T	0.919117647058823	0.982756829377519	203	-0.00935815087191537	0.0883705095804968	0.915774246362358	genotyped
rs11570891	19867090	C	T	0.081131809658639	0.967800732305433	204	0.00188119751475077	0.0880200384996521	0.98297057374797	imputed
rs3735964	19868325	A	C	0.919034209819576	0.969908172731592	204	-0.00123683146311109	0.0880055022148023	0.988801322581362	imputed
rs1059611	19868843	C	T	0.90722677566336	1.0074448601334	204	0.00201830651248251	0.0816742374898316	0.980310349305182	imputed
rs1569209	19874450	G	T	0.936585365853659	1.01939573906486	204	0.0470394060527898	0.097759906106251	0.630935960925445	genotyped
rs10096633	19875201	C	T	0.141877470987227	0.952536219358688	204	-0.0102454605229813	0.0706459499812413	0.884841339680421	imputed
rs17482753	19876926	G	T	0.075609756097561	0.992842110884698	204	-0.0170466356292619	0.0903613698266976	0.850564660099458	genotyped
rs17091891	19887451	C	T	0.869538865255938	0.904859760941473	204	-0.00163100854059124	0.0747348012793516	0.98261081987879	imputed
rs12678919	19888502	A	G	0.111964766476962	0.852788525086296	204	0.0320990769972666	0.082900795475974	0.699033573047324	imputed
rs7819706	19888695	A	G	0.108434075538954	0.916960125578064	204	-0.0192138366376726	0.0810129991107148	0.81277532842443	imputed
rs7841189	19889656	C	T	0.108599916756014	0.919279006550773	204	-0.0190759059196613	0.0808709426704038	0.813773970901713	imputed
rs12682115	19891340	A	G	0.9	0.947712418300654	204	-0.0384403478795713	0.0810937952597717	0.636016354954642	genotyped
rs10503669	19891970	A	C	0.92892156862745	0.928032026203258	203	-0.0455572925596723	0.096974766730879	0.639038972922926	genotyped
rs17410962	19892360	A	G	0.890243902439024	0.931178559703943	204	0.0182480604574657	0.0800128158159299	0.819836513290872	genotyped
rs17091905	19894037	A	G	0.87327333674163	0.891291805684911	204	-0.0220925124429722	0.0762358546665632	0.772285144768818	imputed
rs17411024	19896414	A	G	0.881773399014778	0.917695715102237	202	-0.0539354596194774	0.0767013115185716	0.482790244203245	genotyped
rs1372344	19897219	A	T	0.128785338268265	0.8618701485473	204	0.0711138570638847	0.0767259165075879	0.355153057342619	imputed
rs6999813	19907751	A	T	0.92308046827315	0.940567654250122	204	0.0125845419719965	0.0922700285862636	0.891655839148433	imputed
rs7016880	19921026	C	G	0.924390243902439	0.992842110884698	204	0.0245613365988598	0.0909906603983285	0.787499100617942	genotyped
rs7007609	19921077	C	T	0.927731707317073	0.987234675417223	204	0.0362983331738336	0.0933488073380958	0.697816327833364	imputed
rs7007797	19921250	G	T	0.92800268072951	0.985022637079789	204	0.0351473462182712	0.0936053193361466	0.707710398293226	imputed
rs7004149	19921488	A	G	0.0716802021533729	0.983395803835076	204	-0.0337204286688525	0.0938595849672208	0.719787862868748	imputed
rs7004158	19921513	A	G	0.0716460997582949	0.983279248693905	204	-0.0335636546756317	0.0938841101376175	0.721105466601171	imputed
rs6983430	19921533	C	G	0.928383168534388	0.9831850968992	204	0.0334286227852404	0.0939048692160926	0.72223942231043	imputed
rs12678603	19922012	C	T	0.0709753338704558	0.98387288946386	204	-0.0303830038599638	0.0942266688926736	0.747462134555092	imputed
rs12678604	19922053	C	G	0.0709215923240313	0.98413621423055	204	-0.030117392586163	0.0942436639410233	0.749638631766454	imputed
rs11989309	19924610	C	T	0.0701560291706633	0.987631528018906	204	-0.0273271125604359	0.0944956230169967	0.772745407612542	imputed
rs7816447	19927230	C	T	0.928155548231158	0.958035396330565	204	0.0331210464898617	0.094851997654262	0.727327943309159	imputed
rs11984636	19930006	C	T	0.930170731707317	0.9832840404341	204	0.0287404206088932	0.094934613895991	0.762413049004244	imputed
rs6993414	19947198	A	G	0.0692995532117483	0.973721654017067	204	-0.0379809433551622	0.0959088560765997	0.692532247008735	imputed
rs11991231	19952192	C	T	0.923272628726287	0.899755606693839	204	0.0481723830619828	0.0947599819875862	0.611777010633883	imputed
