# Supplementary material for: Population Structure of Hispanics in the United States: The Multi-Ethnic Study of Atherosclerosis
Source: PLoS Genet. 2012 Apr 12;8(4):e1002640. doi: 10.1371/journal.pgen.1002640 (PMC3325201; doi:10.1371/journal.pgen.1002640)
Supplement: Table S4 — Results for association analysis of 33 SNPs in the LPL gene region with triglycerides in stratified analysis of the Dominican and Cuban subgroup. Analysis was performed using an additive model with a linear mixed-effects model to account for familial relationships, and inclusion of basic covariates gender, age, study site, and PCs of ancestry. (CSV) [file pgen.1002640.s011.csv]

RSID	pos	ref	coded	FreqCodedAll	oevar	N.logtrig1	Eff.logtrig1	SE.logtrig1	P.logtrig1	type
rs325	19863608	C	T	0.926867698198207	0.927248025606822	472	0.2235095328842	0.0627337782905421	0.000404920009093006	imputed
rs328	19864004	C	G	0.0729062770397516	0.931571203935708	472	-0.223930926011727	0.062693641361097	0.000391612084589447	imputed
rs12679834	19864713	C	T	0.911324786324786	1.01062001595554	468	0.188714473000349	0.055242632571414	0.000691724039604334	genotyped
rs11570891	19867090	C	T	0.0721496814547662	0.924757469139536	472	-0.199133906666566	0.0633990731722326	0.00179179541069805	imputed
rs3735964	19868325	A	C	0.92789942166743	0.933435112778742	472	0.188936388366226	0.0631996782868316	0.00294295944698943	imputed
rs1059611	19868843	C	T	0.892658898305085	0.957007911861793	472	0.131841546894006	0.0526113659802276	0.0125542504971083	imputed
rs1569209	19874450	G	T	0.94915254237288	0.99242998685674	472	0.153366702484852	0.0728818914341367	0.0358892054468809	genotyped
rs10096633	19875201	C	T	0.233356818879065	1.06350908081183	472	-0.114115197365575	0.0374406314161185	0.00243633504667563	imputed
rs17482753	19876926	G	T	0.0709745762711864	0.957763600852726	472	-0.170931169284844	0.0629362491481117	0.00685601757060701	genotyped
rs17091891	19887451	C	T	0.800108339273593	0.990010054737838	472	0.129785529272527	0.0411902870815368	0.00173329958512496	imputed
rs12678919	19888502	A	G	0.1126455915386	0.836962178060042	472	-0.102985448717228	0.0544281657258271	0.0590966117786442	imputed
rs7819706	19888695	A	G	0.147148070712689	0.946564400042026	472	-0.140033046862946	0.0463386953394236	0.00265073490784315	imputed
rs7841189	19889656	C	T	0.147694185757745	0.952501458766443	472	-0.138830496542357	0.0461487197691877	0.00277003955149717	imputed
rs12682115	19891340	A	G	0.878177966101695	0.962336745927898	472	0.138865138520375	0.0492562686936589	0.00502016892876876	genotyped
rs10503669	19891970	A	C	0.934322033898305	0.966278052896386	472	0.155624314011133	0.0653793474954717	0.0177009902425571	genotyped
rs17410962	19892360	A	G	0.851694915254237	0.96209519584365	472	0.137906711176296	0.0458539625066451	0.00277727230900061	genotyped
rs17091905	19894037	A	G	0.82249479457848	0.958601618973278	472	0.149488733513604	0.0427419377390781	0.00051501148770153	imputed
rs17411024	19896414	A	G	0.877944325481799	1.00300355725491	467	0.117499883772048	0.0486373174675623	0.0160893783053821	genotyped
rs1372344	19897219	A	T	0.131281385737954	0.880596350464337	472	-0.123686442195782	0.0499606438712155	0.013655040435133	imputed
rs6999813	19907751	A	T	0.931250714697749	0.941212582374646	472	0.188919466321764	0.0642999732794532	0.0034671987373038	imputed
rs7016880	19921026	C	G	0.934322033898305	0.966278052896386	472	0.116821502396843	0.0650422082764618	0.073132407267868	genotyped
rs7007609	19921077	C	T	0.93773093220339	0.967908560675745	472	0.118136759454484	0.0668899639021918	0.0780320101598665	imputed
rs7007797	19921250	G	T	0.93773623411547	0.967827976958148	472	0.118089598828415	0.0668959260615403	0.078176960825134	imputed
rs7004149	19921488	A	G	0.0622613948694457	0.96771465155475	472	-0.118041649682408	0.0669012086633094	0.0783210717683663	imputed
rs7004158	19921513	A	G	0.0622614956057753	0.967680536595552	472	-0.118023418959378	0.0669024241230178	0.078372390436671	imputed
rs6983430	19921533	C	G	0.937739544629375	0.96766502870015	472	0.11802163281701	0.066903551064463	0.0783818992410212	imputed
rs12678603	19922012	C	T	0.0622478548463718	0.9674809304755	472	-0.117920249645956	0.0669173539430019	0.078699145585489	imputed
rs12678604	19922053	C	G	0.0622478537859894	0.967446253808564	472	-0.117901556566332	0.0669186483522061	0.078752167970543	imputed
rs11989309	19924610	C	T	0.0627278136187034	0.96003983131509	472	-0.117830897127664	0.0669121935718375	0.0789022175990371	imputed
rs7816447	19927230	C	T	0.932932321061558	0.921564147801163	472	0.112745479769018	0.0665933667316011	0.0911198170105158	imputed
rs11984636	19930006	C	T	0.937115360063453	0.956188319332834	472	0.116833276219229	0.0669537855860134	0.0816511331012023	imputed
rs6993414	19947198	A	G	0.0698268884540071	0.92325721557653	472	-0.114477018466613	0.0641389298556346	0.0749436601082448	imputed
rs11991231	19952192	C	T	0.928025395684294	0.88701809010628	472	0.140397523373426	0.0646019249461397	0.0302661073847964	imputed
