# Supplementary material for: Population Structure of Hispanics in the United States: The Multi-Ethnic Study of Atherosclerosis
Source: PLoS Genet. 2012 Apr 12;8(4):e1002640. doi: 10.1371/journal.pgen.1002640 (PMC3325201; doi:10.1371/journal.pgen.1002640)
Supplement: Table S5 — Results for association analysis of 33 SNPs in the LPL gene region with triglycerides in stratified analysis of the Mexican subgroup. Analysis was performed using an additive model with a linear mixed-effects model to account for familial relationships, and inclusion of basic covariates gender, age, study site, and PCs of ancestry. (CSV) [file pgen.1002640.s012.csv]

RSID	pos	ref	coded	FreqCodedAll	oevar	N.logtrig1	Eff.logtrig1	SE.logtrig1	P.logtrig1	type
rs325	19863608	C	T	0.930395377144831	1.00934159055187	913	0.182426833740514	0.0471991334214863	0.000119000666735109	imputed
rs328	19864004	C	G	0.069374599460844	1.01313250850993	913	-0.18217151587822	0.0471819069752164	0.00012093381667386	imputed
rs12679834	19864713	C	T	0.929901423877327	1.02655871426394	910	0.182569129153382	0.0467142193104314	0.0000999384781202942	genotyped
rs11570891	19867090	C	T	0.0733465506991708	1.02859533204412	913	-0.160798918199951	0.045776086208196	0.000465475162321816	imputed
rs3735964	19868325	A	C	0.926712915421977	1.03081876575975	913	0.159914399203876	0.0457448610331335	0.000495620142392732	imputed
rs1059611	19868843	C	T	0.919550884523046	1.01071266882374	913	0.157935612641792	0.0442739266244993	0.000379690928203395	imputed
rs1569209	19874450	G	T	0.93886462882096	1.03110905361001	913	0.159971604038101	0.0495452150141575	0.00128786201213932	genotyped
rs10096633	19875201	C	T	0.122470415345415	1.00261615484948	913	-0.135643817009095	0.0370032442058086	0.000260996298705309	imputed
rs17482753	19876926	G	T	0.068231441048035	1.03092745845618	913	-0.17417524724237	0.0471595156193886	0.000234607925250213	genotyped
rs17091891	19887451	C	T	0.89156743916078	0.973521877800566	913	0.1402605327919	0.0394810460708385	0.000401137639264425	imputed
rs12678919	19888502	A	G	0.10014360131882	0.834855232436594	913	-0.128354769787948	0.0436812134962788	0.00338241164893635	imputed
rs7819706	19888695	A	G	0.0946069524033498	0.986743369506776	913	-0.131788523611761	0.0416078255691178	0.00158964506558665	imputed
rs7841189	19889656	C	T	0.093753871240225	0.994853633562945	913	-0.132321171969575	0.041583218953633	0.0015120638313631	imputed
rs12682115	19891340	A	G	0.92740174672489	1.02012086923762	913	0.159687648126218	0.0460025386998701	0.000542482235601754	genotyped
rs10503669	19891970	A	C	0.938318777292576	1.02970114580892	913	0.155115317290879	0.0494178042388171	0.00175105157592826	genotyped
rs17410962	19892360	A	G	0.907751091703057	1.01681918087675	913	0.133143169519903	0.0414017516239141	0.00134656355328648	genotyped
rs17091905	19894037	A	G	0.897634343567204	0.997010522104015	913	0.141838167778336	0.0398748801126538	0.000394459416071772	imputed
rs17411024	19896414	A	G	0.92108229988726	1.00851590891239	884	0.159819402818741	0.0451283897565385	0.000418943147243378	genotyped
rs1372344	19897219	A	T	0.108239021226467	0.850371164795623	913	-0.132849880849202	0.0418235455502021	0.00154145852312974	imputed
rs6999813	19907751	A	T	0.937444262023956	1.00963838438241	913	0.160122738103421	0.0496088460376269	0.00129274429239645	imputed
rs7016880	19921026	C	G	0.933951965065502	1.03659977744681	913	0.138737745049922	0.0475973707886389	0.00364667839557871	genotyped
rs7007609	19921077	C	T	0.934383733624454	1.0297164976247	913	0.138035078711892	0.0479065049810599	0.00405342020173368	imputed
rs7007797	19921250	G	T	0.934454694323144	1.02776555157851	913	0.137864446494428	0.0479756968001236	0.00415278635862094	imputed
rs7004149	19921488	A	G	0.0654606631740911	1.02562986792897	913	-0.137625823030921	0.048054048363638	0.00428025143353735	imputed
rs7004158	19921513	A	G	0.0654524863291239	1.02544360806047	913	-0.137600729415989	0.0480611338678957	0.00429291260081749	imputed
rs6983430	19921533	C	G	0.934555168159426	1.02524851760289	913	0.137580613865776	0.0480681982187089	0.00430419318953425	imputed
rs12678603	19922012	C	T	0.0652734109655507	1.02160845622558	913	-0.137005423635836	0.0482111028822108	0.00458701991323778	imputed
rs12678604	19922053	C	G	0.0652581801233548	1.02133834771191	913	-0.136943538021255	0.0482225413100995	0.00461500508341709	imputed
rs11989309	19924610	C	T	0.065465088403953	1.01113712624629	913	-0.136093412979568	0.0484000345857362	0.0050323060543006	imputed
rs7816447	19927230	C	T	0.93380578613548	1.00376866466703	913	0.135511289357826	0.0483945749785098	0.00521690808107582	imputed
rs11984636	19930006	C	T	0.934245253441214	1.00594903216131	913	0.136378129376946	0.0484202391932609	0.0049597968488133	imputed
rs6993414	19947198	A	G	0.0683889079522267	0.975137435817294	913	-0.132770560379674	0.0482502787535392	0.00604707343962426	imputed
rs11991231	19952192	C	T	0.930287619212292	0.932005963208147	913	0.16807491030716	0.0489490919917363	0.000622496371908572	imputed
