# Supplementary material for: Population Structure of Hispanics in the United States: The Multi-Ethnic Study of Atherosclerosis
Source: PLoS Genet. 2012 Apr 12;8(4):e1002640. doi: 10.1371/journal.pgen.1002640 (PMC3325201; doi:10.1371/journal.pgen.1002640)
Supplement: Table S6 — Results for association analysis of 33 SNPs in the LPL gene region with triglycerides in stratified analysis of the Puerto Rican subgroup. Analysis was performed using an additive model with a linear mixed-effects model to account for familial relationships, and inclusion of basic covariates gender, age, study site, and PCs of ancestry. (CSV) [file pgen.1002640.s013.csv]

RSID	pos	ref	coded	FreqCodedAll	oevar	N.logtrig1	Eff.logtrig1	SE.logtrig1	P.logtrig1	type
rs325	19863608	C	T	0.90862711053595	0.900954851014414	181	0.034307583052816	0.0949852330685803	0.718399166113828	imputed
rs328	19864004	C	G	0.0912541436464088	0.90311532907357	181	-0.0343902092212031	0.094923281457678	0.717573945298086	imputed
rs12679834	19864713	C	T	0.903314917127072	0.897927285083248	181	0.038921157364424	0.0923703369811745	0.674015337976461	genotyped
rs11570891	19867090	C	T	0.093867494384069	0.899924265212473	181	-0.0476931050554348	0.0938616831560419	0.612015668272932	imputed
rs3735964	19868325	A	C	0.906096685082873	0.899520872235017	181	0.0476950449671814	0.0938615871229506	0.612000841499826	imputed
rs1059611	19868843	C	T	0.87970718803868	0.85325064794878	181	-0.0103399532922897	0.0859753917036022	0.904411655343632	imputed
rs1569209	19874450	G	T	0.927777777777778	0.927307396380424	180	0.0906695376993755	0.104448460854562	0.386560535133307	genotyped
rs10096633	19875201	C	T	0.209812027486061	0.965287436260495	181	-0.0231716194459341	0.0652713153860692	0.723018535117953	imputed
rs17482753	19876926	G	T	0.0939226519337017	0.901321138211382	181	-0.0236360988484315	0.0929372300097613	0.799547874055392	genotyped
rs17091891	19887451	C	T	0.828077403370221	1.0555970292093	181	0.0164881722792233	0.0682919193324977	0.809502636280668	imputed
rs12678919	19888502	A	G	0.111719592520697	0.866250975821517	181	0.0225402267500213	0.0888314730225213	0.79999661808863	imputed
rs7819706	19888695	A	G	0.137801013720903	0.934910971501639	181	-0.021924900736643	0.0787555044559497	0.781043939960436	imputed
rs7841189	19889656	C	T	0.137765102118693	0.93509037296872	181	-0.0218175507165463	0.0787585337012445	0.782096812664255	imputed
rs12682115	19891340	A	G	0.88121546961326	0.976159348091987	181	0.00476419454413555	0.0821704697911615	0.953831951465288	genotyped
rs10503669	19891970	A	C	0.917127071823204	0.914692101740294	181	-0.00478161390234193	0.0990009119082743	0.961533915386547	genotyped
rs17410962	19892360	A	G	0.861878453038674	0.937745014245014	181	0.0216534665852162	0.0786023473637173	0.783275351486067	genotyped
rs17091905	19894037	A	G	0.837439494743362	1.05214816591745	181	0.0278635157791541	0.0697823179813772	0.690170601347566	imputed
rs17411024	19896414	A	G	0.869186046511628	1.00876345453004	172	-0.0182075243605174	0.0802279518069417	0.820747296187021	genotyped
rs1372344	19897219	A	T	0.124787616345627	0.94943061275309	181	-0.00698830568194947	0.0816483946692409	0.931891131132859	imputed
rs6999813	19907751	A	T	0.903571991881384	0.879798564960618	181	0.016662645006481	0.0940871902183925	0.859638650740488	imputed
rs7016880	19921026	C	G	0.911602209944751	0.908047138047138	181	0.05875147483476	0.0972915018615808	0.546720712182632	genotyped
rs7007609	19921077	C	T	0.911602209944751	0.908047138047138	181	0.05875147483476	0.0972915018615808	0.546720712182632	imputed
rs7007797	19921250	G	T	0.911602209944751	0.908047138047138	181	0.05875147483476	0.0972915018615808	0.546720712182632	imputed
rs7004149	19921488	A	G	0.0883977900552486	0.908047138047138	181	-0.0587514748349135	0.0972915018615848	0.546720712181602	imputed
rs7004158	19921513	A	G	0.0883977900552486	0.908047138047138	181	-0.0587514748349135	0.0972915018615848	0.546720712181602	imputed
rs6983430	19921533	C	G	0.911602209944751	0.908047138047138	181	0.05875147483476	0.0972915018615808	0.546720712182632	imputed
rs12678603	19922012	C	T	0.0883977900552486	0.908047138047138	181	-0.0587514748349135	0.0972915018615848	0.546720712181602	imputed
rs12678604	19922053	C	G	0.0883977900552486	0.908047138047138	181	-0.0587514748349135	0.0972915018615848	0.546720712181602	imputed
rs11989309	19924610	C	T	0.0886880941715196	0.903882216480863	181	-0.059118664423398	0.0974072271900624	0.544697857885062	imputed
rs7816447	19927230	C	T	0.907467273058433	0.874613574218322	181	0.0672438734219594	0.0967972277511998	0.48818276089284	imputed
rs11984636	19930006	C	T	0.9113314972431	0.903064517957624	181	0.059105217984558	0.097458774640593	0.545001809221366	imputed
rs6993414	19947198	A	G	0.0995356406129887	1.00901656910539	181	-0.0560539901561314	0.090808479652743	0.537863599854681	imputed
rs11991231	19952192	C	T	0.89622668801398	0.97140715641759	181	0.0457787580021353	0.0908855215650245	0.615115158474153	imputed
