# Supplementary material for: Population Structure of Hispanics in the United States: The Multi-Ethnic Study of Atherosclerosis
Source: PLoS Genet. 2012 Apr 12;8(4):e1002640. doi: 10.1371/journal.pgen.1002640 (PMC3325201; doi:10.1371/journal.pgen.1002640)
Supplement: Table S7 — Results for association analysis of 45 SNPs in the TRIB1 gene region with triglycerides in the pooled MESA Hispanic cohort. Analysis was performed using an additive model with a linear mixed-effects model to account for familial relationships, and inclusion of basic covariates gender, age, study site, and PCs of ancestry. (CSV) [file pgen.1002640.s014.csv]

RSID	pos	ref	coded	FreqCodedAll	oevar	N.logtrig1	Eff.logtrig1	SE.logtrig1	P.logtrig1	type
rs10808545	126532547	A	G	0.397865909382735	0.95591560834091	1779	-0.0166964766702656	0.0179570907164015	0.352602263318602	imputed
rs17730649	126534487	A	C	0.396361217236708	0.966265297000978	1779	-0.0169619150404925	0.017887101435049	0.343118314712111	imputed
rs4518686	126539999	A	G	0.616469261139312	1.06309758563658	1769	0.0180607919604475	0.0171878994540184	0.293501549175296	genotyped
rs10956248	126542623	A	G	0.506730229949523	1.05257785835234	1779	-0.00822919209844274	0.0166990246743439	0.62221876296011	genotyped
rs2980884	126543538	A	G	0.459831460674157	1.0562966428241	1776	0.0438049560857348	0.0170792939693583	0.0104055501037701	genotyped
rs2980856	126545561	C	G	0.344363432417274	1.02183908462231	1779	-0.0239066834273983	0.0178508205348574	0.180661854329764	genotyped
rs2954018	126546335	C	T	0.774130190796857	1.00726449348413	1778	-0.0599358787566505	0.0204118218023799	0.00336410991144864	genotyped
rs2980855	126546658	C	T	0.65577676554906	1.01991859350173	1779	0.0241992275185412	0.0178732082831371	0.175928890884081	imputed
rs2980854	126546679	C	T	0.344239586473182	1.02000684152586	1779	-0.0241854134943379	0.0178723913824238	0.176155824903305	imputed
rs2954019	126546941	A	G	0.655558305080178	1.02150565272063	1779	0.0240103269591667	0.01785961750645	0.178994023089888	imputed
rs2001945	126547160	C	G	0.466909702748177	1.03054134852603	1779	0.0296090365950296	0.0173355082960545	0.0878119110117028	genotyped
rs2980853	126547532	A	C	0.400617630544638	1.03836852403549	1777	-0.0251081409088193	0.0170589815680999	0.141241378250496	genotyped
rs2001845	126547826	A	G	0.773735076748152	1.01014268618233	1755	-0.0565012437522111	0.0205152274603428	0.00594621527508363	genotyped
rs2001844	126547927	A	G	0.399625911102355	1.04088112634571	1779	-0.0271975830981069	0.0170632248034168	0.111130391272335	imputed
rs6982636	126548497	A	G	0.60146409982613	1.04206973365333	1779	0.0249043802215662	0.0170563801546494	0.144434363960209	imputed
rs6982502	126548544	C	T	0.543792333541632	1.0365157719372	1779	-0.0315690767305541	0.0175315828145465	0.0719208466862288	imputed
rs4871603	126549549	C	T	0.635112359550562	1.02968227466971	1776	-0.0436090697020548	0.0176711285709576	0.0136882495654824	genotyped
rs2980882	126549882	A	G	0.398514300911104	1.04233212668258	1779	-0.0248312301295338	0.0170543176637565	0.145567738338482	imputed
rs2980880	126550154	A	G	0.275820387745514	1.02589383421915	1779	0.0418242868612503	0.0189563465992929	0.027487771469818	imputed
rs2980879	126550657	A	T	0.724261491947975	1.02673166947937	1779	-0.0417270648069075	0.0189494773072636	0.0277927746810687	imputed
rs2980878	126550709	C	G	0.22034406561692	0.982410799544208	1779	0.0600177409109781	0.0208798521375851	0.00409590221843634	imputed
rs2980876	126550876	C	T	0.72429737729934	1.02712132955564	1779	-0.0416900289165544	0.0189462534404651	0.0279047807408365	imputed
rs2980875	126550929	A	G	0.397586980920314	1.04114009650352	1778	-0.0235735508297872	0.0170880430022049	0.167904361831322	genotyped
rs2954020	126551134	A	G	0.725833804409271	1.03759878162876	1765	-0.0426085788168446	0.0189927245974237	0.0249943090321947	genotyped
rs2954021	126551259	A	G	0.490700578711796	1.0033949730094	1779	-0.0222091001385785	0.0171904592388955	0.196545504916363	imputed
rs2954022	126551803	A	C	0.601761392354213	1.03522933597153	1779	0.0238901276989119	0.0171160291892283	0.162957378653339	imputed
rs2954025	126553645	C	T	0.666853617498598	1.03115320740125	1779	-0.0363371942302742	0.0178976847410469	0.0424780986881904	genotyped
rs2954026	126553708	G	T	0.22620702924068	1.00183684107728	1779	0.0571024761568255	0.020462572482694	0.00531781402576997	imputed
rs2980862	126553820	C	G	0.246214245653393	1.01541316226285	1779	0.0484826585628815	0.0196007781206504	0.0134727159482235	genotyped
rs7828113	126554649	A	G	0.666546547388667	1.03108786584386	1779	-0.0362041152472916	0.0178958297579437	0.0432183878286069	imputed
rs7846466	126554713	C	T	0.226271284464498	1.00132880586332	1779	0.057111458555964	0.0204650610147642	0.00531618564736803	imputed
rs17321515	126555591	A	G	0.435782389231632	1.01287902342685	1779	-0.0235288824718711	0.0171519807146077	0.17030336897503	genotyped
rs2980867	126556873	G	T	0.224901850813236	1.00640187547166	1779	0.0581183160060513	0.0204488245426287	0.00453265029400845	genotyped
rs2980869	126557432	C	T	0.436438933607189	1.00859681808311	1779	-0.0255013724114141	0.0171697021292437	0.13765466852911	imputed
rs2980871	126558112	A	G	0.289353984598797	1.01731268851342	1779	-0.0380315426652187	0.0187250921530435	0.0423994865983629	imputed
rs2954029	126560154	A	T	0.393597563883599	1.02867237701784	1779	-0.025780413635639	0.0171847163496697	0.133742522474869	imputed
rs2954030	126560486	C	T	0.330965784178908	1.01224978144357	1779	0.0482230558941163	0.0182242777852239	0.0082150149919557	imputed
rs2954031	126560915	G	T	0.382642737206394	1.01320208017168	1779	-0.0402730382303801	0.0173205106103358	0.0201757808156273	imputed
rs2954032	126562574	A	G	0.761503928170595	1.02727030197643	1778	-0.0533006165480496	0.019884753072882	0.00742002355841168	genotyped
rs2954033	126562928	A	G	0.774746306684893	1.00930512654767	1779	-0.0582235656417648	0.0204278569876354	0.00441974472634232	imputed
rs10808546	126565000	C	T	0.33661252934977	0.984133635246665	1779	-0.04546522298021	0.0180934151044568	0.0120658587163064	imputed
rs2980859	126568611	C	G	0.773195763079667	0.989027724844524	1779	-0.0606490490188618	0.0205971525853636	0.00327659991017121	imputed
rs4351435	126569060	A	G	0.221815107102593	1.00617026902476	1770	0.067441203386205	0.0206196647185065	0.0010934616858685	genotyped
rs2980888	126576490	C	T	0.224249803886371	0.925892603321438	1779	0.0560558247999665	0.021429141234552	0.0089757765123716	imputed
rs2954038	126576571	A	C	0.224264549974589	0.92575052683658	1779	0.0560640317180434	0.0214305910128605	0.00897038453981427	imputed
