# Supplementary material for: Population Structure of Hispanics in the United States: The Multi-Ethnic Study of Atherosclerosis
Source: PLoS Genet. 2012 Apr 12;8(4):e1002640. doi: 10.1371/journal.pgen.1002640 (PMC3325201; doi:10.1371/journal.pgen.1002640)
Supplement: Table S8 — Results for association analysis of 45 SNPs in the TRIB1 gene region with triglycerides in stratified analysis of the Central/South American subgroup. Analysis was performed using an additive model with a linear mixed-effects model to account for familial relationships, and inclusion of basic covariates gender, age, study site, and PCs of ancestry. (CSV) [file pgen.1002640.s015.csv]

RSID	pos	ref	coded	FreqCodedAll	oevar	N.logtrig1	Eff.logtrig1	SE.logtrig1	P.logtrig1	type
rs10808545	126532547	A	G	0.346077476757965	0.835887547981374	204	-0.0655513890432831	0.0552762864090263	0.237117634734545	imputed
rs17730649	126534487	A	C	0.340960577943505	0.85137764196444	204	-0.0494500962080517	0.0550532965032941	0.370180492348809	imputed
rs4518686	126539999	A	G	0.650246305418719	0.96506129486188	202	0.0632662815196748	0.0511802114966435	0.217913937672968	genotyped
rs10956248	126542623	A	G	0.463414634146341	0.905854207711793	204	-0.0543102287841899	0.0498274552986894	0.277080156979434	genotyped
rs2980884	126543538	A	G	0.465853658536585	0.916469435080925	204	0.0821718989427518	0.0498531019170005	0.100913646752987	genotyped
rs2980856	126545561	C	G	0.290243902439024	0.903306137494416	204	-0.0948780195202922	0.0553954558018982	0.0883580480095394	genotyped
rs2954018	126546335	C	T	0.782926829268293	0.985872524654792	204	0.00440378157746012	0.0592436683393928	0.940821714362965	genotyped
rs2980855	126546658	C	T	0.709619375473034	0.903672787443312	204	0.0950745276597385	0.0553739163368837	0.0875833452243353	imputed
rs2980854	126546679	C	T	0.290380624526966	0.903672787443312	204	-0.095074527659711	0.0553739163368853	0.0875833452244348	imputed
rs2954019	126546941	A	G	0.709621782758368	0.903667686968023	204	0.0950724691093543	0.0553741838259805	0.0875916727920645	imputed
rs2001945	126547160	C	G	0.51219512195122	1.02882819794585	204	-0.0125369570798226	0.0488371832567489	0.797675262685031	genotyped
rs2980853	126547532	A	C	0.365853658536585	0.995625942684766	204	-0.0681227295152742	0.0499032601879032	0.173803921237037	genotyped
rs2001845	126547826	A	G	0.782926829268293	0.985872524654792	204	0.00440378157746012	0.0592436683393928	0.940821714362965	genotyped
rs2001844	126547927	A	G	0.365865863404888	0.99555623831341	204	-0.0681266050696863	0.0499038815547296	0.173784888900664	imputed
rs6982636	126548497	A	G	0.636334146341463	1.00197776039872	204	0.0597950411915584	0.049758136508826	0.230939332511385	imputed
rs6982502	126548544	C	T	0.491580487804878	1.00952240664894	204	0.0161508093853263	0.0492585031430619	0.743357028612129	imputed
rs4871603	126549549	C	T	0.663414634146341	0.978023189241596	204	-0.074310658433943	0.0510989406228641	0.147492816747125	genotyped
rs2980882	126549882	A	G	0.363556097560976	1.00337348372422	204	-0.0591387473289543	0.049725911712629	0.235777430354098	imputed
rs2980880	126550154	A	G	0.24631923192411	1.03999042442719	204	0.00360903393365528	0.0547121382482697	0.947474378465806	imputed
rs2980879	126550657	A	T	0.753480753436851	1.04289090325151	204	-0.00289414856198289	0.0546116612860584	0.957790369947167	imputed
rs2980878	126550709	C	G	0.212754347029957	0.95499247061635	204	-0.0174632746694152	0.060526077728967	0.773253090635369	imputed
rs2980876	126550876	C	T	0.753395126824395	1.04419361289029	204	-0.00258408354311064	0.0545672530100728	0.962278258930167	imputed
rs2980875	126550929	A	G	0.363414634146341	1.0033257047837	204	-0.0589852715858326	0.0497324691685456	0.237052519114627	genotyped
rs2954020	126551134	A	G	0.758706467661692	1.0677424370458	200	-0.00329947734082086	0.0551770991198169	0.952379408339243	genotyped
rs2954021	126551259	A	G	0.462621951219512	0.989526569163361	204	0.00726138249219143	0.0492471668065957	0.882931767961967	imputed
rs2954022	126551803	A	C	0.635551212187798	0.996102529823854	204	0.0607653767687269	0.0498839702858996	0.224652317867292	imputed
rs2954025	126553645	C	T	0.673170731707317	1.02946478180284	204	-0.0562454167937493	0.0499680035169227	0.261713332453585	genotyped
rs2954026	126553708	G	T	0.218166112453917	0.983538097624995	204	-0.00627230594991795	0.0591676882480724	0.91568476606436	imputed
rs2980862	126553820	C	G	0.231707317073171	1.03227021802873	204	-0.0147473477664591	0.0562161135444654	0.793342991896057	genotyped
rs7828113	126554649	A	G	0.672868292682927	1.03009410545982	204	-0.0557206276849711	0.0499354726462964	0.265865472233629	imputed
rs7846466	126554713	C	T	0.218173427085622	0.983405139984164	204	-0.00615078189217264	0.0591727359702106	0.91731941226094	imputed
rs17321515	126555591	A	G	0.385365853658537	0.975019402979195	204	-0.0498797443416563	0.0500439836728448	0.320142933123446	genotyped
rs2980867	126556873	G	T	0.217073170731707	0.985872524654792	204	-0.00440378157744615	0.0592436683393914	0.940821714363151	genotyped
rs2980869	126557432	C	T	0.38679756097561	0.963134321586313	204	-0.0500701626992399	0.0502974364882476	0.320742210795815	imputed
rs2980871	126558112	A	G	0.2470854096098	0.836352113309079	204	-0.0830868283223935	0.059956177717918	0.16740119411641	imputed
rs2954029	126560154	A	T	0.367154246929857	0.97624411250649	204	-0.0625693304968032	0.0502617219984096	0.214681070639485	imputed
rs2954030	126560486	C	T	0.299319169180145	1.0163445456804	204	-0.0137465355368118	0.0522632283431612	0.792810442413075	imputed
rs2954031	126560915	G	T	0.348565998631852	0.905138528217231	204	-0.064313760286761	0.0525383929146977	0.222388165545047	imputed
rs2954032	126562574	A	G	0.775609756097561	0.995833936527852	204	-0.0102874979434815	0.0578493469635777	0.859040017126559	genotyped
rs2954033	126562928	A	G	0.782860997582949	0.985683867279455	204	0.00398461782591883	0.0592215754027963	0.946425532986244	imputed
rs10808546	126565000	C	T	0.281915577249724	0.762032536878774	204	-0.106900502391319	0.0602146518159416	0.0774123075910058	imputed
rs2980859	126568611	C	G	0.791161024439073	0.978495375122705	204	-0.00746842365789651	0.0604730000889604	0.901838924203112	imputed
rs4351435	126569060	A	G	0.20343137254902	1.02187666923853	203	0.0246396826271786	0.0594337031350574	0.678914029065309	genotyped
rs2980888	126576490	C	T	0.194838983451179	0.933328750665112	204	0.0119496918209926	0.0636394973856256	0.851251931306971	imputed
rs2954038	126576571	A	C	0.194839165761117	0.933352204749348	204	0.0119522468793327	0.0636401084359492	0.851221912059833	imputed
