# Supplementary material for: Population Structure of Hispanics in the United States: The Multi-Ethnic Study of Atherosclerosis
Source: PLoS Genet. 2012 Apr 12;8(4):e1002640. doi: 10.1371/journal.pgen.1002640 (PMC3325201; doi:10.1371/journal.pgen.1002640)
Supplement: Table S9 — Results for association analysis of 45 SNPs in the TRIB1 gene region with triglycerides in stratified analysis of the Dominican and Cuban subgroup. Analysis was performed using an additive model with a linear mixed-effects model to account for familial relationships, and inclusion of basic covariates gender, age, study site, and PCs of ancestry. (CSV) [file pgen.1002640.s016.csv]

RSID	pos	ref	coded	FreqCodedAll	oevar	N.logtrig1	Eff.logtrig1	SE.logtrig1	P.logtrig1	type
rs10808545	126532547	A	G	0.430054584184881	0.951081828137834	472	-0.00808475961068548	0.0343226699016525	0.813884790452608	imputed
rs17730649	126534487	A	C	0.429775254729704	0.969848687730965	472	-0.0141903051490455	0.0339191685710477	0.675880452227894	imputed
rs4518686	126539999	A	G	0.61063829787234	1.07160466100898	470	0.00711413903579383	0.0331677271025943	0.830259966598425	genotyped
rs10956248	126542623	A	G	0.511652542372881	1.09929618296377	472	0.00504485995885294	0.0316649137298042	0.873486091755178	genotyped
rs2980884	126543538	A	G	0.548832271762208	1.08055107569181	471	0.0289654433380396	0.0326006043564036	0.374737397557044	genotyped
rs2980856	126545561	C	G	0.401483050847458	0.992571535398156	472	-0.00706167455740308	0.0331085826534247	0.831195952444883	genotyped
rs2954018	126546335	C	T	0.789808917197452	0.99176025873006	471	-0.150791827529251	0.0406464633193622	0.000232631331060354	genotyped
rs2980855	126546658	C	T	0.599359110169492	0.987918828938053	472	0.00781411446265735	0.0331905066489633	0.813977381784633	imputed
rs2980854	126546679	C	T	0.400632745033169	0.98789055350454	472	-0.0078164002284041	0.0331909514059682	0.813926414927704	imputed
rs2954019	126546941	A	G	0.599467212975688	0.98759697559943	472	0.00784275381661442	0.0331957277442225	0.813337011914742	imputed
rs2001945	126547160	C	G	0.352754237288136	1.04179670408157	472	0.0687839737762419	0.0339136566701275	0.0431109358118875	genotyped
rs2980853	126547532	A	C	0.449044585987261	1.00236046092749	471	-0.0207290513725434	0.0324553350048508	0.523338036133556	genotyped
rs2001845	126547826	A	G	0.786796536796537	0.98923089419706	462	-0.142064151254033	0.0408657570823729	0.000557264741233679	genotyped
rs2001844	126547927	A	G	0.447055084745763	1.0079209628356	472	-0.0269837710256251	0.0323846306499473	0.405145946011292	imputed
rs6982636	126548497	A	G	0.555066724563547	1.00683686244964	472	0.0221721589693211	0.0324074919768305	0.494211571521455	imputed
rs6982502	126548544	C	T	0.674033343661522	1.0574708924348	472	-0.0821687004669139	0.0348806987417466	0.0189035750807177	imputed
rs4871603	126549549	C	T	0.573560767590618	0.964677699933276	469	-0.0562769405994118	0.0336029798416701	0.094660901745519	genotyped
rs2980882	126549882	A	G	0.444931117613321	1.00685217759513	472	-0.022129062772674	0.0324076164431316	0.495052465504185	imputed
rs2980880	126550154	A	G	0.31065561957723	0.962829455910678	472	0.0802998848416163	0.0359828581011943	0.0261182891930489	imputed
rs2980879	126550657	A	T	0.689398311440684	0.963479958406828	472	-0.0803076160268786	0.0359716783756886	0.0260578072093817	imputed
rs2980878	126550709	C	G	0.209993345139532	0.985371276313184	472	0.149066291822612	0.0410227340538563	0.000310605468562536	imputed
rs2980876	126550876	C	T	0.689419506370778	0.963772115316829	472	-0.0803214662313173	0.0359664220613009	0.0260105340386783	imputed
rs2980875	126550929	A	G	0.441613588110403	1.00337335789362	471	-0.0164349893365363	0.0326931692801946	0.615411887099923	genotyped
rs2954020	126551134	A	G	0.691648822269807	0.977971350048942	467	-0.0794931821896683	0.0360637103132766	0.0280038931991438	genotyped
rs2954021	126551259	A	G	0.565872511730563	0.972692885168194	472	-0.0407621633649865	0.0331978246876454	0.220124708182116	imputed
rs2954022	126551803	A	C	0.557868687554069	1.00417866655815	472	0.0168926419794593	0.03252404368129	0.603737447576106	imputed
rs2954025	126553645	C	T	0.628177966101695	1.0088972699471	472	-0.0432849572530862	0.0337511307249149	0.200318018926578	genotyped
rs2954026	126553708	G	T	0.210939676965101	0.976655182915644	472	0.144490688428247	0.0411758771701225	0.000493553765266201	imputed
rs2980862	126553820	C	G	0.25635593220339	1.00191078303412	472	0.10883971095338	0.0372319849477561	0.0036332839859437	genotyped
rs7828113	126554649	A	G	0.627456568856993	1.00815319581577	472	-0.0424874497462736	0.0337611168218797	0.20885500481443	imputed
rs7846466	126554713	C	T	0.211045659006464	0.975792958768338	472	0.14473351785808	0.0411801759562209	0.000483652832847513	imputed
rs17321515	126555591	A	G	0.510593220338983	1.03565865291161	472	-0.0162494240808009	0.0318732428651655	0.610424727316492	genotyped
rs2980867	126556873	G	T	0.209745762711864	0.979517228488387	472	0.14448444228275	0.0411106807210434	0.000483860996111296	genotyped
rs2980869	126557432	C	T	0.509519096426935	1.03062399614176	472	-0.0177354030004862	0.0319783018619214	0.579431023347509	imputed
rs2980871	126558112	A	G	0.28989805080483	1.04349853647828	472	-0.023458733453018	0.0355973679524114	0.510222144717848	imputed
rs2954029	126560154	A	T	0.427468752540786	1.02267237137911	472	-0.0162424982698744	0.0323462178291334	0.615804100038998	imputed
rs2954030	126560486	C	T	0.397422508728653	1.00616877345422	472	0.0634544519866347	0.0331809238357087	0.0564445475596865	imputed
rs2954031	126560915	G	T	0.421239575205677	1.00663437357806	472	-0.0367379916488384	0.0325925617444527	0.260246213752163	imputed
rs2954032	126562574	A	G	0.777542372881356	0.973178986098336	472	-0.126214413339961	0.0402582191063834	0.0018270720310081	genotyped
rs2954033	126562928	A	G	0.788799746863306	0.973219099672984	472	-0.144443905078749	0.0412534063418336	0.000507708409161132	imputed
rs10808546	126565000	C	T	0.383730869970277	0.996272307283622	472	-0.0409309974646366	0.0331392736520932	0.217412037179365	imputed
rs2980859	126568611	C	G	0.78593537805826	0.951491014352926	472	-0.154868392978951	0.0413599675964941	0.000203597297280027	imputed
rs4351435	126569060	A	G	0.212765957446809	0.960421829078545	470	0.162900075977323	0.0411323301593544	0.0000866621792496294	genotyped
rs2980888	126576490	C	T	0.216781268146734	0.860563076650555	472	0.146927941233068	0.0432668102657837	0.000743066005404326	imputed
rs2954038	126576571	A	C	0.216782516439296	0.86050542950648	472	0.14695285665049	0.0432684997656406	0.000741893149619636	imputed
