# Supplementary material for: Population Structure of Hispanics in the United States: The Multi-Ethnic Study of Atherosclerosis
Source: PLoS Genet. 2012 Apr 12;8(4):e1002640. doi: 10.1371/journal.pgen.1002640 (PMC3325201; doi:10.1371/journal.pgen.1002640)
Supplement: Table S10 — Results for association analysis of 45 SNPs in the TRIB1 gene region with triglycerides in stratified analysis of the Mexican subgroup. Analysis was performed using an additive model with a linear mixed-effects model to account for familial relationships, and inclusion of basic covariates gender, age, study site, and PCs of ancestry. (CSV) [file pgen.1002640.s017.csv]

RSID	pos	ref	coded	FreqCodedAll	oevar	N.logtrig1	Eff.logtrig1	SE.logtrig1	P.logtrig1	type
rs10808545	126532547	A	G	0.388802391431758	0.961423301645632	913	-0.0170881916412001	0.0255197271453853	0.503279055235001	imputed
rs17730649	126534487	A	C	0.387642321216557	0.961255885327584	913	-0.0192359256096114	0.0255459104828437	0.451649151908169	imputed
rs4518686	126539999	A	G	0.613611416026345	1.05204216065687	908	0.0219825743267669	0.024375945797441	0.3673968408558	genotyped
rs10956248	126542623	A	G	0.521834061135371	1.02983981776503	913	-0.0134852771720387	0.0240287682628445	0.574790704636339	genotyped
rs2980884	126543538	A	G	0.416939890710383	1.05931984255471	912	0.0427367956457001	0.0241346147295667	0.0769362784972693	genotyped
rs2980856	126545561	C	G	0.324781659388646	1.06277718784613	913	-0.0321208836805022	0.0252740880527159	0.204090166965216	genotyped
rs2954018	126546335	C	T	0.758187772925764	1.00966843512527	913	-0.0306135943427778	0.0284696534736849	0.282524259576778	genotyped
rs2980855	126546658	C	T	0.675015284936682	1.06185858062683	913	0.0320623569438596	0.0252917902481238	0.205231811600893	imputed
rs2980854	126546679	C	T	0.325020741264191	1.06205716981004	913	-0.0320294532045213	0.0252893949675508	0.205653855392069	imputed
rs2954019	126546941	A	G	0.674528889697558	1.0653075599024	913	0.0316085526107258	0.0252525011453561	0.211002667749342	imputed
rs2001945	126547160	C	G	0.516921397379913	1.00650989100737	913	0.0188878625175857	0.0244408010200183	0.439842256378279	genotyped
rs2980853	126547532	A	C	0.385245901639344	1.07593711687385	912	-0.0297484149779986	0.0241822050269381	0.218950506943975	genotyped
rs2001845	126547826	A	G	0.75968992248062	1.01843244987001	900	-0.0287809555912571	0.0286770535602229	0.315832451133007	genotyped
rs2001844	126547927	A	G	0.384299123905565	1.07823303823791	913	-0.0300207780276116	0.0242117699374068	0.21532454727246	imputed
rs6982636	126548497	A	G	0.616233074231437	1.07994347170161	913	0.029671013312242	0.0241968454544585	0.220429298907915	imputed
rs6982502	126548544	C	T	0.48625326637117	1.00231770517271	913	-0.0180939213884615	0.0245288732762108	0.460913470468018	imputed
rs4871603	126549549	C	T	0.65938864628821	1.063034350419	913	-0.0366288794325208	0.0253824125601631	0.149343657663006	genotyped
rs2980882	126549882	A	G	0.383748372826975	1.08015593875984	913	-0.0296737846127297	0.0241945112523991	0.220341755713432	imputed
rs2980880	126550154	A	G	0.271023933321968	1.05289900960953	913	0.0244482923244073	0.0272479624713759	0.369823016649607	imputed
rs2980879	126550657	A	T	0.729048670948234	1.05315008507637	913	-0.0245147134244866	0.0272469825403154	0.368507473680536	imputed
rs2980878	126550709	C	G	0.232332506633271	0.97564571855358	913	0.0321439891344722	0.0294069058470008	0.274651213736706	imputed
rs2980876	126550876	C	T	0.729080348911135	1.05327419210722	913	-0.0245496546345535	0.0272463925926645	0.367815250743273	imputed
rs2980875	126550929	A	G	0.383733624454148	1.08020159438359	913	-0.0296280802164986	0.0241940778980543	0.221044437207024	genotyped
rs2954020	126551134	A	G	0.729967069154775	1.06003638820987	908	-0.0252208528684612	0.0272797469576761	0.355459998228045	genotyped
rs2954021	126551259	A	G	0.454605556429792	1.02131252848988	913	-0.0150589347180721	0.0243714610364467	0.536801879575387	imputed
rs2954022	126551803	A	C	0.615381031686709	1.07382154206912	913	0.0294652329182782	0.024247063390496	0.224603582282889	imputed
rs2954025	126553645	C	T	0.681768558951965	1.04761516718366	913	-0.0266875649397899	0.0258771843431794	0.302667993783438	genotyped
rs2954026	126553708	G	T	0.240551365233134	1.01172722639093	913	0.0288445997584139	0.0284971584231409	0.31171672900398	imputed
rs2980862	126553820	C	G	0.246724890829694	1.01426618476631	913	0.0255545850130748	0.028221080319469	0.365434119061215	genotyped
rs7828113	126554649	A	G	0.68164246397052	1.04760003304123	913	-0.0269835063092394	0.0258740647034361	0.297283055717417	imputed
rs7846466	126554713	C	T	0.240605449882197	1.0113026107456	913	0.0287366222181925	0.0285003656413866	0.313584958352888	imputed
rs17321515	126555591	A	G	0.407751091703057	1.02691149444967	913	-0.0214553864837436	0.0244768877877071	0.380959931134719	genotyped
rs2980867	126556873	G	T	0.239082969432314	1.01695765064016	913	0.0305158013224047	0.0284889302080404	0.284389395057075	genotyped
rs2980869	126557432	C	T	0.409303001148525	1.02548020365003	913	-0.0235102655884182	0.0244494658541092	0.336514419622867	imputed
rs2980871	126558112	A	G	0.302910741430392	1.05192176939129	913	-0.0426840577504052	0.0257133126897512	0.0972612011777779	imputed
rs2954029	126560154	A	T	0.386308495176399	1.06472003166226	913	-0.0302748944414445	0.0243053306843344	0.213231028901988	imputed
rs2954030	126560486	C	T	0.305137698560733	1.01351581484678	913	0.0531229648541824	0.0268275977673056	0.047987949904619	imputed
rs2954031	126560915	G	T	0.37471119044809	1.05436571705755	913	-0.0434161801435799	0.0244565563422393	0.0761948213349287	imputed
rs2954032	126562574	A	G	0.745901639344262	1.04682527185527	912	-0.03223734004493	0.0277297239517611	0.245316746467418	genotyped
rs2954033	126562928	A	G	0.760934709398683	1.02574322520689	913	-0.0311386157898308	0.0283961780072928	0.27311773997975	imputed
rs10808546	126565000	C	T	0.324527986930825	1.0258161738081	913	-0.041546634951221	0.0255181326812886	0.103847055289975	imputed
rs2980859	126568611	C	G	0.757505935062158	1.00128433951659	913	-0.0289065206723487	0.0286164040456298	0.312699112147104	imputed
rs4351435	126569060	A	G	0.235455543358946	1.01632821133622	908	0.0297054530389348	0.0288347863488017	0.30319523986856	genotyped
rs2980888	126576490	C	T	0.240661566602069	0.94785253855781	913	0.0257023235744427	0.0296004183622373	0.385455135252431	imputed
rs2954038	126576571	A	C	0.240689483757169	0.947640697540114	913	0.0257103864369848	0.029602843661813	0.38534507271855	imputed
