# Supplementary material for: Population Structure of Hispanics in the United States: The Multi-Ethnic Study of Atherosclerosis
Source: PLoS Genet. 2012 Apr 12;8(4):e1002640. doi: 10.1371/journal.pgen.1002640 (PMC3325201; doi:10.1371/journal.pgen.1002640)
Supplement: Table S11 — Results for association analysis of 45 SNPs in the TRIB1 gene region with triglycerides in stratified analysis of the Puerto Rican subgroup. Analysis was performed using an additive model with a linear mixed-effects model to account for familial relationships, and inclusion of basic covariates gender, age, study site, and PCs of ancestry. (CSV) [file pgen.1002640.s018.csv]

RSID	pos	ref	coded	FreqCodedAll	oevar	N.logtrig1	Eff.logtrig1	SE.logtrig1	P.logtrig1	type
rs10808545	126532547	A	G	0.427501621112118	1.03267681215449	181	0.0392051995155109	0.0520683398491686	0.452499394122828	imputed
rs17730649	126534487	A	C	0.425212251159765	1.06518239307606	181	0.047585843150674	0.0512343898385432	0.354293488510618	imputed
rs4518686	126539999	A	G	0.6	1.19646182495345	180	-0.0433564997384617	0.0492891319947038	0.380283788499759	genotyped
rs10956248	126542623	A	G	0.477900552486188	1.19841235859219	181	0.0433725745342634	0.047258125426549	0.360011651032258	genotyped
rs2980884	126543538	A	G	0.455555555555556	1.02010227718284	180	0.084860710893976	0.0532091122312922	0.112580959075155	genotyped
rs2980856	126545561	C	G	0.364640883977901	0.97998609281218	181	0.0519515054739592	0.0539589721651631	0.336993518526068	genotyped
rs2954018	126546335	C	T	0.798342541436464	1.06213205669052	181	-0.0963863183068815	0.0613661316687076	0.118085057388448	genotyped
rs2980855	126546658	C	T	0.635726519337017	0.979387157100958	181	-0.0517514060973421	0.053998877411825	0.339208967758303	imputed
rs2980854	126546679	C	T	0.364273480662983	0.979387157100958	181	0.0517514060973421	0.0539988774118249	0.339208967758301	imputed
rs2954019	126546941	A	G	0.635751408867431	0.979338498355227	181	-0.051732888967903	0.0540014177942012	0.339404014632077	imputed
rs2001945	126547160	C	G	0.441988950276243	0.9298899889989	181	0.00130231718864119	0.0550183045579391	0.98114262433973	genotyped
rs2980853	126547532	A	C	0.403314917127072	0.972266615931	181	0.0475293153433679	0.0531962760826469	0.372846363284857	genotyped
rs2001845	126547826	A	G	0.794444444444444	1.05329066222921	180	-0.0944053976898115	0.0614866381126855	0.126527784837678	genotyped
rs2001844	126547927	A	G	0.403328729281768	0.97216286868799	181	0.0475253195066306	0.0531986315108593	0.372907575922558	imputed
rs6982636	126548497	A	G	0.596690607734807	0.972192955125438	181	-0.0474925366317997	0.0531983887829467	0.373234460793339	imputed
rs6982502	126548544	C	T	0.57323757182597	0.93440435807163	181	-0.000878937096239743	0.055520216677449	0.987387509006493	imputed
rs4871603	126549549	C	T	0.62707182320442	1.04896720509055	181	-0.0479042382637641	0.0527627087010305	0.365184274936067	genotyped
rs2980882	126549882	A	G	0.403320450284539	0.972110491570126	181	0.0475082461566745	0.0532005819632283	0.373096411808271	imputed
rs2980880	126550154	A	G	0.250855985869798	1.0430405012411	181	0.0886978036701918	0.0567359132180354	0.119798880482065	imputed
rs2980879	126550657	A	T	0.74966906132652	1.04530850608078	181	-0.0883234206734493	0.0567174909854911	0.121238167351783	imputed
rs2980878	126550709	C	G	0.201126914091003	1.05344652097078	181	0.095663888266967	0.0616855360031055	0.122769445071434	imputed
rs2980876	126550876	C	T	0.74990395644263	1.04640344696605	181	-0.0881528488579474	0.0567073508265301	0.121887325757692	imputed
rs2980875	126550929	A	G	0.403314917127072	0.972266615931	181	0.0475293153433679	0.0531962760826469	0.372846363284857	genotyped
rs2954020	126551134	A	G	0.748618784530387	1.05167223100802	181	-0.0896504396932627	0.0564603935636957	0.114147022200979	genotyped
rs2954021	126551259	A	G	0.525254787937108	0.914804424469132	181	-0.0101568685051831	0.0542102232960269	0.851597346902367	imputed
rs2954022	126551803	A	C	0.597511152036014	0.952006690715876	181	-0.0476051276945823	0.0537362629436213	0.376899442414602	imputed
rs2954025	126553645	C	T	0.674033149171271	0.999688184989658	181	-0.06373170273404	0.0545252559817445	0.244073183946668	genotyped
rs2954026	126553708	G	T	0.208256917138133	1.0386442382163	181	0.0940331792051828	0.0609662874987882	0.124808488302165	imputed
rs2980862	126553820	C	G	0.240331491712707	1.05258655520724	181	0.0902704941487338	0.0573519001930883	0.117320081194349	genotyped
rs7828113	126554649	A	G	0.673870146389483	0.999980507034323	181	-0.0635842093421375	0.0545126985863075	0.245053736257477	imputed
rs7846466	126554713	C	T	0.208331516599472	1.0381609295004	181	0.0939988589345775	0.0609704538421137	0.124970848049596	imputed
rs17321515	126555591	A	G	0.453038674033149	0.845271139580083	181	0.000875883403753923	0.0561347057431174	0.98756889900324	genotyped
rs2980867	126556873	G	T	0.207182320441989	1.04717924893535	181	0.0940591271743975	0.0608650234115565	0.124083519075182	genotyped
rs2980869	126557432	C	T	0.452831801414674	0.840510426628317	181	-0.00242153909796343	0.0562859420704396	0.965733536260319	imputed
rs2980871	126558112	A	G	0.273301251047107	0.956206351637345	181	0.0128384323983306	0.0609478906894154	0.833411378613049	imputed
rs2954029	126560154	A	T	0.383392281784547	0.915736875015865	181	0.0385942056496309	0.0555663171911812	0.488262078740493	imputed
rs2954030	126560486	C	T	0.33514921274866	0.95639111061790	181	0.074779283869934	0.0553388467118642	0.178364372739716	imputed
rs2954031	126560915	G	T	0.371466523601883	0.929704075037425	181	0.0120061045194872	0.0554166518334223	0.828735163049657	imputed
rs2954032	126562574	A	G	0.776243093922652	1.09952403965848	181	-0.0637829285748143	0.0582871978066018	0.275350328699594	genotyped
rs2954033	126562928	A	G	0.793129756828652	1.04624971127529	181	-0.0936035450182465	0.0609366116974726	0.126345498865633	imputed
rs10808546	126565000	C	T	0.345300220109612	0.940857391340568	181	-0.0130072471454105	0.0564311233603271	0.817977352601705	imputed
rs2980859	126568611	C	G	0.793279558564089	1.03316488887142	181	-0.0941556548225512	0.06139219297514	0.126936417641915	imputed
rs4351435	126569060	A	G	0.202777777777778	1.06083121857359	180	0.110776901197438	0.0608811925806685	0.0705650001913618	genotyped
rs2980888	126576490	C	T	0.199730138945609	0.964344117996744	181	0.0854705743694164	0.0645940903661757	0.187516701357764	imputed
rs2954038	126576571	A	C	0.199730656037286	0.96413865872044	181	0.085460333041964	0.0646013468474073	0.187618631074761	imputed
