# Supplementary material for: Population Structure of Hispanics in the United States: The Multi-Ethnic Study of Atherosclerosis
Source: PLoS Genet. 2012 Apr 12;8(4):e1002640. doi: 10.1371/journal.pgen.1002640 (PMC3325201; doi:10.1371/journal.pgen.1002640)
Supplement: Table S12 — Representation of study sites for the full set of 1,374 unrelated MESA Hispanic individuals used for principal component analysis. (XLS) [file pgen.1002640.s019.xls]

## Sheet: Sheet1
		Study site
		New York City	Minneapolis	Los Angeles	Other	Total
Self-reported Hispanic country / region of origin (N)	Central America	19	14	60	0	93
	Cuba	35	9	5	1	50
	Dominican Republic	202	1	0	0	203
	Mexico	5	270	433	0	708
	Puerto Rico	167	19	5	1	192
	South America	66	19	26	0	111
	Other / Not specified	4	3	9	1	17
Total		498	335	538	3	1374
